# Supplementary material for: RNA-Seq and WGCNA Identify Key Regulatory Modules and Genes Associated with Water-Holding Capacity and Tenderness in Sheep
Source: Animals (Basel). 2025 May 27;15(11):1569. doi: 10.3390/ani15111569 (PMC12153643; doi:10.3390/ani15111569)
Supplement: Supplementary file 1 [file animals-15-01569-s001.zip]

Archive with 1 entries (1 files):
- animals-3594787-supplementary.xlsx
