# Supplementary material for: RNA-Seq and WGCNA Identify Key Regulatory Modules and Genes Associated with Water-Holding Capacity and Tenderness in Sheep
Source: Animals (Basel). 2025 May 27;15(11):1569. doi: 10.3390/ani15111569 (PMC12153643; doi:10.3390/ani15111569)
Supplement: Supplementary file 1 [file animals-15-01569-s001.zip › animals-3594787-supplementary.xlsx]

## Sheet: Sheet1
Table S1 Quality of RNA and the number of sequenced reads
	Sample	OD 260/280	RIN	Raw_reads	Raw_bases	Clean_reads	Clean_bases	Q20 (%)	Q30 (%)
HWHC	HWHC1	1.8	10	61370408	9266931608	60405956	9092137389	98.85	96.68
	HWHC2	1.8	9.9	45847580	6922984580	45106234	6786750092	98.82	96.59
	HWHC3	1.9	9.8	58676784	8860194384	57718870	8693601753	98.88	96.75
	HWHC4	2	10	52623752	7946186552	51729082	7786916718	98.82	96.6
	HWHC5	2	9.9	44128492	6663402292	43283198	6518732942	98.72	96.31
	HWHC6	1.9	10	54826350	8278778850	53970628	8121445041	98.83	96.61
	HWHC7	2.1	9.9	49889812	7533361612	49129894	7378620844	98.84	96.64
	HWHC8	2	9.9	45158788	6818976988	44426024	6676953610	98.82	96.58
	HWHC9	2.1	9.8	36959044	5580815644	36383844	5464279769	98.83	96.59
	HWHC10	2.1	9.9	54909676	8291361076	53985306	8122220367	98.79	96.48
	HWHC11	2.1	10	36653396	5534662796	36111650	5424030566	98.85	96.66
	HWHC12	2.1	10	43470458	6564039158	42807578	6437800237	98.86	96.68
	HWHC13	2.0	9.6	62507440	9438623440	61491728	9259861529	98.84	96.51
	HWHC14	2.1	10	47001626	7097245526	46316612	6974773672	98.92	96.84
	HWHC15	2.1	9.4	38610650	5830208150	38000734	5711788484	98.84	96.65
LWHC	LWHC1	1.9	10	42472192	6413300992	41795792	6288409843	98.78	96.44
	LWHC2	1.9	10	46093032	6960047832	45368524	6820958820	98.85	96.69
	LWHC3	1.9	10	60588538	9148869238	59571556	8970600188	98.81	96.55
	LWHC4	2.0	10	53484400	8076144400	52444868	7901707169	98.76	96.43
	LWHC5	2.1	9.9	39550900	5972185900	38957954	5851801192	98.84	96.62
	LWHC6	2.1	9.7	42382648	6399779848	41723860	6272363378	98.84	96.62
	LWHC7	2.1	10	36812620	5558705620	36152868	5440266001	98.79	96.5
	LWHC8	2.1	9.4	43651488	6591374688	43003486	6470599764	98.88	96.74
	LWHC9	2.1	10	36447056	5503505456	35886092	5396114860	98.84	96.63
	LWHC10	2.1	10	48503718	7324061418	47749588	7180284333	98.85	96.55
	LWHC11	2.1	9.7	49710134	7506230234	48975512	7365312647	98.88	96.62
	LWHC12	2.1	9.7	45220146	6828242046	44618636	6692754173	98.9	96.8
	LWHC13	2.0	9.5	42287518	6385415218	41666042	6262252333	98.84	96.61
	LWHC14	2.0	9.7	48382554	7305765654	47610168	7149449125	98.85	96.56
	LWHC15	2.0	10	44680102	6746695402	44009832	6614131319	98.89	96.7
HTN	HTN1	1.9	10	52721696	7960976096	51981538	7809511816	98.91	96.78
	HTN2	2	9.8	46563244	7031049844	45737178	6890674932	98.83	96.59
	HTN3	2	9.9	44128492	6663402292	43283198	6518732942	98.72	96.31
	HTN4	2.1	9.4	43651488	6591374688	43003486	6470599764	98.88	96.74
	HTN5	1.9	10	51201986	7731499886	50383486	7574023973	98.81	96.5
	HTN6	2.1	10	39221838	5922497538	38669288	5806543440	98.86	96.66
	HTN7	1.8	9.9	41878862	6323708162	41159820	6192528462	98.75	96.41
	HTN8	2	10	38965468	5883785668	38367312	5769859300	98.81	96.57
	HTN9	2	9.7	49710134	7506230234	48975512	7365312647	98.88	96.62
	HTN10	2	9.5	37704292	5693348092	37123462	5591061087	98.87	96.7
	HTN11	2	9.8	48015366	7250320266	47101040	7090649562	98.77	96.46
	HTN12	2	10	41094912	6205331712	40455702	6092078075	98.84	96.59
	HTN13	1.9	10	44044484	6650717084	43278712	6514927226	98.78	96.37
	HTN14	2	9.4	36188916	5464526316	35562394	5347781966	98.79	96.48
	HTN15	2	10	37547150	5669619650	36962602	5563711878	98.85	96.67
LTN	LTN1	2.1	9.7	42382648	6399779848	41723860	6272363378	98.84	96.62
	LTN2	1.9	9.8	61518908	9289355108	60469598	9105764357	98.76	96.45
	LTN3	2	10	37953448	5730970648	37201506	5604121645	98.74	96.36
	LTN4	2.1	9.5	46578110	7033294610	45872730	6902540668	98.84	96.63
	LTN5	2	10	41164856	6215893256	40460114	6093527869	98.83	96.59
	LTN6	1.9	9.7	53643924	8100232524	52736516	7933608402	98.79	96.47
	LTN7	2	9.5	41238956	6227082356	40626594	6110177803	98.88	96.75
	LTN8	2	10	36949808	5579421008	36356680	5475141771	98.85	96.66
	LTN9	2	10	42495482	6416817782	41769562	6290718420	98.83	96.59
	LTN10	2	9.6	62507440	9438623440	61491728	9259861529	98.84	96.51
	LTN11	2	10	54893560	8288927560	53863662	8113134134	98.77	96.41
	LTN12	2.1	9.7	37938222	5728671522	37288034	5609006837	98.77	96.44
	LTN13	2	10	39351016	5942003416	38757536	5832459692	98.86	96.68
	LTN14	2	10	52252686	7890155586	51415550	7742799473	98.91	96.82
	LTN15	1.9	9.9	52518666	7930318566	51595886	7768916177	98.8	96.46

## Sheet: Sheet2
Table S2 List of DEGs for HWHC vs. LWHC comparison
Genes	baseMean	log2FoldChange	pvalue	Significant
NOS2	71.5978	-2.27763	3.1569e-10	down
FLYWCH2	60.5395	-1.14985	2.38226e-09	down
CPT1C	27.4901	-2.04555	6.34312e-09	down
LRRC3B	70.1814	-1.3069	1.14969e-08	down
GREB1	136.289	2.1506	2.89282e-08	up
LOC114113594	45.0593	1.52105	1.48051e-07	up
REEP2	96.7595	-1.19635	6.02311e-07	down
GRIN3A	47.7817	-1.56416	6.9154e-07	down
ARMC12	201.714	2.2027	8.58203e-07	up
TRERF1	92.0125	-1.05586	8.65024e-07	down
LIMD1	1589.61	1.16851	1.19572e-06	up
ATCAY	69.9927	1.5376	1.27483e-06	up
GPIHBP1	72.0638	-1.10078	1.32983e-06	down
LOC114111483	262.679	1.95799	2.34325e-06	up
TNFAIP8L1	224.345	-1.00697	2.48754e-06	down
LAMC2	14.5319	1.73029	2.605e-06	up
LOC106991197	272.662	1.6062	3.70363e-06	up
PPDPFL	5582.04	1.22289	4.17427e-06	up
PIK3R6	32.0046	-1.24661	4.53526e-06	down
ABRA	65686.1	1.3183	5.65845e-06	up
CHD7	1099.47	1.02338	6.13982e-06	up
ILDR2	123.557	-1.16439	6.33426e-06	down
SORBS1	12540.7	1.08179	7.45716e-06	up
CCL1	102.766	-1.26165	7.76989e-06	down
KIT	224.514	-1.00904	1.19109e-05	down
RFLNB	2433.73	-1.0613	1.37871e-05	down
COL6A5	128.19	-2.65712	1.44014e-05	down
CIPC	6816.89	1.03382	1.56455e-05	up
FBP1	49.7888	-1.36388	1.69475e-05	down
TCF19	35.128	-1.04835	1.70687e-05	down
CD200	446.647	-1.01556	1.89436e-05	down
NT5DC3	2094.85	2.09114	2.04215e-05	up
RETREG1	26646.4	1.79857	2.26648e-05	up
PTPN3	619.742	1.13088	2.39508e-05	up
CDH6	49.8794	-1.09732	2.84785e-05	down
NEURL3	29.2724	-1.30834	3.46401e-05	down
LOC101119572	78.6711	-1.47868	3.58893e-05	down
ATOH8	747.082	1.52468	3.96043e-05	up
MAFF	5121.56	1.29399	4.01949e-05	up
TRIM63	54574.3	1.09848	4.24726e-05	up
LOC101122457	285.943	1.20403	4.60301e-05	up
DUSP1	15977.3	-1.04476	4.82232e-05	down
DNAJB9	4186.39	1.26642	5.17769e-05	up
CTU2	276.326	1.02822	5.37256e-05	up
LOC101103044	20.252	1.0709	6.46072e-05	up
METTL7B	527.782	-1.51521	6.52322e-05	down
DNAJB4	19612.7	1.18885	7.00434e-05	up
LOC105602877	219.234	1.04846	7.47281e-05	up
ABHD2	3000.41	1.42379	7.48579e-05	up
G0S2	32.5093	-1.24045	8.04019e-05	down
CCR9	12.315	1.67067	8.27687e-05	up
ANXA10	6.82006	2.91019	9.05871e-05	up
EGR3	453.133	-1.8787	9.24229e-05	down
LOC101110577	66.1654	-2.39531	9.4561e-05	down
AURKB	22.0463	-1.13016	0.000105339	down
GPR157	3033.93	1.17527	0.000107243	up
SFRP2	39.4006	-1.11873	0.00011407	down
RNASE6	60.7392	-1.07123	0.000132312	down
ALG2	297.008	1.21138	0.00016066	up
LOC105609426	58.0525	1.18247	0.000165914	up
HPS6	45.6942	-1.04107	0.000168104	down
GASK1A	27.7632	-1.13099	0.000170747	down
LOC114111323	59.372	-1.08926	0.000180787	down
LOC114113902	222.635	1.92901	0.000184423	up
IDO1	75.9778	2.01218	0.000204719	up
LIPG	2200.78	1.12452	0.000212608	up
PTCH2	53.0752	-1.03268	0.000234729	down
ABL2	613.359	1.11753	0.000236715	up
ENAH	6762.81	1.60673	0.000249028	up
SACS	3781.52	1.04271	0.000254886	up
FMOD	506.827	-1.15252	0.000258128	down
CPXM2	102.337	-1.19381	0.000267306	down
EFNB3	40.6847	-1.0367	0.000268526	down
PDK4	252086	1.03568	0.00026879	up
SLC1A2	19.9101	2.10957	0.000287339	up
PPARD	1603.48	1.12346	0.00029016	up
LOC114108625	98.6095	1.14614	0.000296845	up
RASGEF1A	628.239	1.48258	0.000296932	up
CH25H	30.0121	-1.19628	0.000333036	down
NFKBID	21.3103	-1.02437	0.000342554	down
ABHD18	2170.51	1.03916	0.000351444	up
PDE4D	14573.3	1.01581	0.000355893	up
IFRD1	5325.55	1.33503	0.000357604	up
NPC1	2290.11	1.34213	0.000363813	up
FNIP1	2937.43	1.02232	0.000382279	up
DUOX1	30.7319	-1.48227	0.000382713	down
SUSD5	20.5543	-1.30055	0.00038392	down
NR4A3	11664.1	2.62738	0.000397415	up
DUSP4	736.695	1.00812	0.000451138	up
CILP2	38.4276	-1.28085	0.000455063	down
LOC101116024	47.4583	-1.23324	0.000468466	down
LOC101117184	103.886	1.93171	0.000470229	up
TRPM7	551.958	1.05952	0.000470256	up
CTHRC1	41.6092	-1.04406	0.000477758	down
SNAI3	2561.68	2.07127	0.000492063	up
PANK1	4820.63	1.80376	0.000548989	up
GAS2	11.4986	-1.36563	0.000562174	down
TNMD	45.0242	-2.5654	0.000568717	down
HPDL	62.3318	-1.29131	0.000570211	down
VANGL2	17.9111	-1.12772	0.000606455	down
NPY5R	11.157	-1.31346	0.000609645	down
PDE4B	622.913	-1.29208	0.000620607	down
PLEKHN1	13.7948	1.3289	0.000675335	up
PITX3	989.888	1.32316	0.000683685	up
METTL21C	2369.71	1.85233	0.000688766	up
FMO2	48.2355	1.20602	0.000719238	up
CDH1	119.357	-1.11372	0.000731558	down
LOC114109675	8.51676	2.57975	0.000768255	up
SLC39A5	75.9288	1.76864	0.000772147	up
LOC101115646	12.1611	-1.68141	0.000772191	down
PIM1	688.394	1.35643	0.000779976	up
LOC101102669	16.8419	-1.26181	0.000793149	down
ASB5	68217.7	1.19505	0.000858729	up
LOC114116727	12.8913	-1.0451	0.00087421	down
HCST	14.4111	-1.30132	0.000898068	down
MS4A7	7.66583	-1.06555	0.000947833	down
LOC105605319	6.96918	-2.11026	0.000951284	down
GJD2	7.24738	2.16544	0.00105021	up
LOC101107504	27.0818	-1.27735	0.00108589	down
PCDH8	11.9743	1.0567	0.00111338	up
LOC106991313	9.85244	1.10044	0.00116241	up
RNF145	2644.33	1.02642	0.00119451	up
EPN3	10.4273	-1.33142	0.00123314	down
PRND	9.14938	-2.09589	0.0012542	down
RHOH	15.7876	-1.21233	0.00127877	down
CLDN10	25.2133	-1.0245	0.00127892	down
CD1E	104.755	-1.0037	0.00135073	down
TMEM119	49.9898	-1.21134	0.00144433	down
LOC114116369	30.2542	1.36089	0.0014553	up
LOC106990117	107.923	-1.00134	0.0014621	down
SYT3	21.2316	1.24513	0.00147347	up
RFX2	272.309	1.4283	0.00147619	up
LOC101118767	36.6382	1.1241	0.00149206	up
LOC114117305	16.2854	-1.16297	0.00149284	down
SFRP4	286.571	-1.30035	0.00162395	down
CLEC4D	6.98464	1.80627	0.00169323	up
UTS2R	16.62	-1.50765	0.00173236	down
EMP1	9184.6	1.15813	0.00175848	up
LPIN1	22801.5	1.19814	0.00180855	up
LOC114114806	24.1577	1.7132	0.00191154	up
CCN1	5821.86	-1.21893	0.0019121	down
LOC105606735	7.11807	1.7382	0.00193826	up
PRG4	468.807	1.14466	0.00200512	up
LOC101108321	49.6472	-1.04382	0.00205678	down
GEM	1821.7	1.49953	0.00210845	up
MYRIP	29.5226	-1.12051	0.00212704	down
AJAP1	9.50288	1.4518	0.00212726	up
RAB37	11.1326	-1.1545	0.00213795	down
NABP1	1202.15	1.39755	0.00219769	up
LOC101112959	85.8359	1.06486	0.00222641	up
COMP	17.8471	-2.94491	0.0022367	down
SLC25A33	2438.63	1.32174	0.00232182	up
COL22A1	24.7835	-2.2924	0.0023382	down
LTB	18.2741	-1.09889	0.00235578	down
FZD10	14.6658	-1.13863	0.002371	down
FKBP5	8548.3	1.36395	0.00237213	up
METRNL	2692.42	1.10481	0.00239226	up
PRSS35	7.25558	-2.16879	0.00240916	down
NPR3	86.033	1.09087	0.0024635	up
FOXO1	7178.14	1.07722	0.00263313	up
TGM1	175.202	-1.11051	0.00267686	down
LOC114117354	30.0144	1.11649	0.00275165	up
MUC1	11.0134	-1.03214	0.00277522	down
SPART	2482.1	1.0726	0.00279018	up
CACNG4	19.4323	-1.13262	0.00283478	down
SNTG2	20.3614	1.50418	0.00285515	up
DDX60	44.68	1.66303	0.00323636	up
NELL1	19.0674	-1.10485	0.0032519	down
LOC105612638	77.9969	1.02591	0.00327322	up
PIMREG	13.2358	-1.0722	0.00330842	down
NELL2	20.9475	-1.25975	0.00334338	down
FGFR4	58.7137	-1.04608	0.00338298	down
GLDN	41.0848	1.12821	0.00344708	up
JMJD1C	632.784	1.14519	0.00348472	up
LOC114111010	11.33	1.51237	0.0035963	up
EDN3	15.4257	-1.5667	0.003881	down
OTOR	21.0935	-1.23653	0.00395095	down
LOC105611014	11.8301	-1.12428	0.00406961	down
LOC114113204	35.1704	1.20427	0.00415744	up
LOC114108841	103.861	-1.39948	0.00430633	down
LOC114110119	8.44826	-1.27079	0.00438721	down
LOC106991804	54.3465	1.28271	0.00444199	up
LOC105608622	751.078	1.09285	0.0044759	up
CNGA2	16.6232	-1.1594	0.00451238	down
STAB2	29.4899	2.51793	0.0046172	up
LOC114113952	14.0119	-1.08352	0.00463782	down
LYPD6B	7.4313	1.62508	0.00475583	up
LOC114113112	10.3691	1.0452	0.00511505	up
CA8	7.52475	-1.24964	0.00517688	down
LOC101111915	364.434	1.1431	0.00524696	up
LOC114118850	420.32	1.82293	0.00532343	up
LOC105602920	8.63224	1.19672	0.0054053	up
PLEKHH3	283.87	-1.06491	0.00543981	down
MAFB	2014.73	-1.15178	0.005715	down
TPSB2	34.13	-1.39415	0.00580894	down
MICALCL	92.5495	1.23856	0.00596978	up
QPRT	14.0079	-1.05934	0.006274	down
LOC101121655	8.40679	-1.20805	0.00658061	down
RNF112	8.27846	-1.06135	0.00670876	down
ROS1	206.852	1.73154	0.00704321	up
LOC114116052	7.45596	3.45586	0.00736352	up
LOC114113930	43.3422	-1.6145	0.00740813	down
KIAA1324L	7.34678	-1.06817	0.00769198	down
LOC114109061	164.409	-1.67831	0.00801378	down
XIRP1	203612	1.1293	0.00816936	up
LOC114109333	7.92207	-1.28799	0.00870061	down
SLC18A1	8.0003	1.64718	0.00875648	up
SYTL1	8.47669	-1.31906	0.00877678	down
SLC4A11	6.73953	-1.06948	0.00890679	down
CEP295NL	14.2121	1.20348	0.00919622	up
CPZ	30.5313	-1.14402	0.00940352	down
KCNJ5	10.3393	-1.3195	0.00948734	down
SPECC1	4264.86	1.24429	0.00966433	up
LOC101119545	26.6742	-1.45033	0.00978814	down
SLCO4A1	348.024	1.36248	0.00984535	up
LOC114108671	10.6511	-1.1152	0.00987574	down
EGR2	230.296	-1.13373	0.0104964	down
LOC101119869	72.699	1.09686	0.0108165	up
LOC101111832	6406.27	1.69743	0.0114493	up
LOC101108817	12.1054	-1.25302	0.0114839	down
XDH	19.5017	1.88898	0.0118128	up
LOC105603904	9.25495	1.00649	0.0122861	up
LTC4S	8.82499	-1.08509	0.0122936	down
PARP3	1544.41	1.04341	0.0125526	up
PGBD5	11.3297	-1.13313	0.0142786	down
TMC2	17.7143	-2.64105	0.0144649	down
TTLL6	11.0748	1.451	0.0147826	up
DBF4B	17.7271	1.02342	0.0152988	up
OPN4	52.6309	2.12084	0.0158713	up
GRIA1	10.6554	-1.39133	0.0162133	down
SKA1	8.05948	-1.08275	0.0163516	down
ESRRG	502.805	1.52936	0.0174187	up
LOC443441	11.6651	-1.27616	0.0184578	down
LOC105610324	52.7271	1.09838	0.0185956	up
CSRNP1	3263.52	1.05646	0.019104	up
LOC114108609	10.4355	-1.0646	0.0194993	down
EPHB6	8.562	-1.0659	0.0204941	down
PPARGC1A	15680.6	1.68467	0.0214669	up
FOSL1	146.34	1.16679	0.0217665	up
PLAUR	78.8882	1.11657	0.0221514	up
LOC101112356	111.731	1.37208	0.0225242	up
LOC114112876	15.4671	1.08532	0.0233955	up
ELL2	245.619	1.1012	0.0235853	up
LOC114110580	38.6791	1.13394	0.0236733	up
LOC105607667	41.7319	1.45048	0.0243645	up
CHAC1	844.277	1.57488	0.0254666	up
CMTM5	9.20123	-1.12951	0.0256556	down
IQCF1	12.249	1.61193	0.0258932	up
LOC114118841	38.6779	1.85875	0.0260255	up
SRARP	10.2584	1.62719	0.0264861	up
FAM180A	199.501	1.00562	0.0265708	up
FAM184A	19.8259	1.13825	0.0266496	up
KCNC1	77.4948	1.1818	0.0289099	up
GPR132	9.1394	-1.05089	0.029469	down
LOC101106844	6.86802	-1.48419	0.0297256	down
CD274	19.3529	1.04442	0.0301596	up
LOC114116102	68.3745	1.12711	0.0312691	up
LOC101108696	214.355	-1.92836	0.0363358	down
RGS4	7.27515	-1.10265	0.0381931	down
EGR1	1750.84	-1.0504	0.0382502	down
ADGRF1	135.891	1.50747	0.0383892	up
LOC101104222	12.2406	1.11625	0.0385346	up
HMGN5	8.50977	1.00225	0.0394672	up
GRIK5	9.4546	-1.04694	0.0401233	down
DQB	324.532	-1.27534	0.0433112	down
LGI2	15.3703	-1.31477	0.0448095	down
CDS1	27.2336	1.11721	0.0463376	up
BDNF	87.4907	1.08804	0.0468221	up
CDHR3	20.4062	1.11074	0.0485733	up
TM4SF19	11.4025	1.12194	0.0495341	up

## Sheet: Sheet3
Table S3 List of DEGs for HTN vs. LTN comparison
Genes	baseMean	log2FoldChange	pvalue	Significant
CTSL	50.2911	1.69592	4.96393e-08	up
LOC101121825	89.0172	-1.48974	3.6277e-06	down
STYK1	15.678	1.97892	6.06387e-06	up
LOC101109961	8.65031	1.38037	8.24226e-06	up
THBS1	10596.1	1.29931	9.63813e-06	up
PPL	535.195	1.19415	2.55488e-05	up
LOC114111483	201.914	1.73778	3.32575e-05	up
ADAMTS4	175.041	1.56687	3.32974e-05	up
EMILIN3	128.162	-1.12588	7.54152e-05	down
FOSL1	360.401	2.13276	8.21515e-05	up
LOC101117955	477.256	1.8832	8.26042e-05	up
TRH	12.9461	2.34245	8.7284e-05	up
MYOCD	50.8076	-1.00134	8.96271e-05	down
LOC101117184	351.147	2.61776	0.000100199	up
MAP3K8	102.655	1.85214	0.000121629	up
PDPN	568.833	1.19201	0.000130839	up
LOC101117691	60.765	2.32152	0.000142684	up
LOC101102413	237.986	2.36035	0.000193709	up
CYP1A1	463.314	-1.18221	0.000210979	down
CRABP2	230.061	1.64142	0.000263732	up
SOCS3	494.602	1.07624	0.000293523	up
LOC114112921	6.35092	1.68756	0.000294928	up
PLAUR	67.8825	1.28407	0.000352473	up
LOC105609238	63.1301	1.19599	0.000404573	up
LOC105606735	6.66771	1.76981	0.000443108	up
HK3	39.5511	1.00238	0.000446264	up
SH2D5	20.9585	1.68307	0.000519871	up
ELOVL4	5.21533	1.64173	0.000559903	up
CDH26	93.1615	-1.85498	0.000605161	down
CHRNA3	6.77269	-1.98555	0.000626189	down
NEIL3	5.08331	-1.8368	0.000658232	down
DSC2	13.4652	-1.31319	0.000720281	down
GLDN	74.4455	1.89996	0.000777689	up
LOC101119706	360.169	1.96371	0.000872954	up
YOD1	560.403	1.10342	0.000951226	up
CD6	39.0305	1.11799	0.000962123	up
LOXL4	314.137	1.19659	0.000978452	up
LOC114116215	127.042	-1.46338	0.00106924	down
LOC114115272	11.9735	1.33216	0.00113085	up
AHSP	12.5931	-2.16248	0.00125017	down
DNER	14.3281	-1.70707	0.00133026	down
TTC39C	250.84	1.18997	0.0013413	up
LOC114110285	6.21627	-1.40265	0.00162932	down
LOC114116920	11.3267	-3.40866	0.00163707	down
LOC114109539	8.67316	-1.00676	0.00164279	down
SEC14L5	23.913	-1.11144	0.00174684	down
KLHL30	3145.76	1.15021	0.00243153	up
FOLR3	17.5997	1.97607	0.00244761	up
ACTC1	5167.24	1.33108	0.00247604	up
ZNF683	22.0642	1.01371	0.00257696	up
S100A5	6.14486	1.12865	0.00307507	up
ITGAX	20.0385	1.32073	0.00319018	up
LOC114118757	5.07118	-1.77311	0.00330115	down
MS4A8	48.0816	1.16932	0.00331789	up
AMPD3	2089.05	1.11992	0.00342679	up
FABP4	1015.89	1.28689	0.00366427	up
GLP1R	51.1125	-1.32249	0.00370968	down
LOC101104414	17.9399	1.01585	0.00386358	up
GLP2R	86.9936	-1.19449	0.00390506	down
EDN3	12.4966	-1.37021	0.00403828	down
FAM222A	18.3307	1.04492	0.00409036	up
ZNF467	8.47361	-1.0707	0.00416399	down
ROCK2	5015.56	1.14601	0.00417577	up
LOC101111245	6.48193	2.51604	0.00422414	up
LOC101118751	19.396	1.55676	0.00462994	up
KCNA6	10.8244	-1.10043	0.00468938	down
LOC105603234	9.56456	-1.96699	0.00481826	down
LOC105604382	15.0489	-1.0092	0.00485871	down
WT1	22.8844	1.16517	0.00530913	up
KIAA1211L	8.1913	-1.19005	0.00560906	down
VGF	7.68075	2.11924	0.00591853	up
SLC1A2	12.9804	1.39543	0.00593774	up
LOC114113403	14.1522	1.03945	0.00595272	up
LOC114113887	4.76256	-1.06493	0.00597127	down
NOXA1	12.524	1.52479	0.00598013	up
PCDH8	16.6949	1.22257	0.00627098	up
LOC114118836	6.969	-1.57821	0.00638373	down
LOC114110580	57.8694	1.14118	0.00643774	up
SV2B	21.8794	-1.13875	0.00668006	down
SEC14L4	6.54082	-1.19767	0.00672602	down
KLHL40	32700.7	1.23557	0.00688552	up
TRNAG-CCC_57	21.3033	-1.15425	0.00709937	down
LOC114114883	385.196	-1.19669	0.00759232	down
LAMC2	20.9564	1.11678	0.00769961	up
LOC114110455	75.9341	-1.47963	0.00779181	down
LOC114118067	19.5813	1.07136	0.00785682	up
SRARP	9.93573	1.93211	0.00808179	up
EN2	5.7604	1.9085	0.00836753	up
NELL1	17.0964	-1.08148	0.00911447	down
UCK2	778.154	1.0308	0.00929872	up
CLSTN3	25.3886	1.37724	0.0093787	up
SHCBP1L	13.6431	1.3202	0.00939709	up
CLDN6	22.6692	1.25861	0.00944371	up
PLA2G4E	46.2423	-1.00435	0.00983327	down
PKHD1	40.968	1.45106	0.0102468	up
DPYSL4	6.66121	1.04145	0.0104595	up
NDC80	48.7699	1.15056	0.0105703	up
LOC114109111	4.85761	1.36814	0.0109061	up
COL22A1	16.942	1.93651	0.0111361	up
RAB38	10.8321	-1.04165	0.0112342	down
LOC114116235	8.16981	1.08409	0.0116085	up
LOC101104568	48.1154	1.48286	0.0120514	up
NR1D1	762.004	-1.02201	0.0121136	down
LOC105603226	6.87125	-1.18474	0.0122178	down
LOC101120093	982.955	1.29059	0.0124529	up
METTL7B	438.543	-1.13513	0.0129609	down
LOC114115024	6.19052	1.43258	0.0131861	up
LOC101119869	109.186	1.44336	0.0133476	up
CIDEC	204.282	1.28556	0.0135768	up
CLDN4	7.13565	1.8538	0.0137102	up
IL1RL1	50.1776	1.19098	0.0140689	up
TNC	1018.74	1.28751	0.0143552	up
UTS2R	11.6309	-1.08738	0.0146479	down
PRG4	771.259	1.09012	0.0149566	up
TMEM144	5.06867	1.26611	0.01619	up
LOC105602107	22.7142	-1.00219	0.0164685	down
WWC1	15.5987	1.00209	0.018046	up
LOC114116075	55.1478	1.04625	0.0182186	up
LOC105610031	10.3345	1.01358	0.0186914	up
GPRC5A	18.7773	1.21854	0.019258	up
ASGR1	102.123	1.06979	0.0195834	up
LRRN3	22.6746	1.0433	0.0203493	up
HCAR2	7.40525	1.02017	0.0204574	up
LOC106991482	5.48328	1.17289	0.0214604	up
ACSM1	84.6908	1.14856	0.0215843	up
LOC101114938	5.01105	-1.26979	0.02167	down
ADIPOQ	2747.01	1.04094	0.0219343	up
ANKRD1	146300	1.16429	0.0222844	up
PRR16	7.66239	1.38933	0.0223509	up
LOC105616296	6.91527	-1.10616	0.0235222	down
KLHDC8A	6.01654	1.76391	0.0246003	up
LOC114117593	13.7567	-1.31599	0.0247	down
TRARG1	228.905	1.03705	0.0253774	up
LOC114112940	130.374	1.00095	0.0257765	up
LOC101107738	28.2583	-1.26294	0.0266761	down
PLIN1	198.147	1.11949	0.0269317	up
CRYBG2	7.30771	1.15547	0.0286971	up
MMP1	11.3004	2.05551	0.0288909	up
LOC114114556	5.1254	1.00239	0.0290469	up
ADGRF1	539.55	1.79017	0.0292658	up
LOC101103771	26.6313	1.10071	0.0292973	up
LOC114118066	5.38285	1.08523	0.031043	up
LOC114113790	16.0305	-1.15487	0.0315632	down
PLCXD3	27.0985	1.10744	0.031945	up
KYNU	27.6841	-1.07186	0.0326948	down
LOC114110553	8.28338	1.02445	0.0328368	up
CLEC5A	10.0243	1.05405	0.0339384	up
CD40LG	6.88615	1.25045	0.0349546	up
HSPA6	9676.49	1.4632	0.0373131	up
TRIM10	5.40378	1.05142	0.0374662	up
KCNK12	37.1837	1.01559	0.0377595	up
LOC105604226	12.5726	1.18355	0.0377612	up
MYB	5.6311	1.1988	0.0388196	up
LOC105606270	6.41095	-1.00659	0.0388553	down
LOC101121518	5.74828	1.66806	0.0389437	up
ALDH1L1	17.6621	1.0008	0.0399655	up
SFTPB	8.39501	1.10775	0.0429766	up
LOC114116944	7.33036	-1.28966	0.0432586	down
PACSIN1	5.64682	1.13805	0.0434398	up
LOC443423	5.28788	2.0627	0.0451556	up
LOC101117868	7.7922	1.06377	0.0455098	up
NKX3-1	4.89981	1.04906	0.0478888	up
LEP	12.2814	1.106	0.0485535	up
GJD2	23.5237	1.4809	0.0492372	up
LOC114116354	4.80945	-1.39238	0.0494725	down
